# Supplementary material for: Cross-Sectional and Longitudinal Performance of Non-Invasive Tests of Liver Fibrosis in Patients with Non-Alcoholic Fatty Liver Disease
Source: J Clin Med. 2023 Jan 13;12(2):650. doi: 10.3390/jcm12020650 (PMC9862059; doi:10.3390/jcm12020650)
Supplement: Supplementary file 1 [file jcm-12-00650-s001.zip]

Archive with 1 entries (1 files):
- jcm-1998389-supplementary.pdf
